# Supplementary material for: RNA-Sequencing, Physiological and RNAi Analyses Provide Insights into the Response Mechanism of the ABC-Mediated Resistance to Verticillium dahliae Infection in Cotton
Source: Genes (Basel). 2019 Feb 1;10(2):110. doi: 10.3390/genes10020110 (PMC6410047; doi:10.3390/genes10020110)
Supplement: Supplementary file 1 [file genes-10-00110-s001.zip]

Archive with 8 entries (8 files):
- Supplementary files/Supplementary Figure 1. Phylogenetic analysis of ABCs in diploid cotton, G. raimondii and the model plant, A. thaliana, T. cacao and O. sativa..tif
- Supplementary files/Supplementary Figure 2. Phylogenetic analysis of ABCs in diploid cotton, G. raimondii and the model plant, A. thaliana, T. cacao and O. sativa..tif
- Supplementary files/Supplementary Figure 3. Chromosomal distribution of ABC genes in D genome..tif
- Supplementary files/Supplementary Figure 4. Expression patterns of ABC genes by RNA-Sequencing..tif
- Supplementary files/Supplementary Table 1 Hisat was used to compare the valid pre-processed data (Valid Data) with the reference genome, and Reads was compared with the reference.docx
- Supplementary files/Supplementary Table 2. Physiochemical properties of the ABC genes in Gossypium raimondii..docx
- Supplementary files/Supplementary Table 3. Subcellular localization prediction of ABC proteins in Gossypium raimondii..docx
- Supplementary files/Supplementary Table 4. Primers used in qRT-PCR analysis of ABC genes expression pattern..docx
